# Supplementary material for: Cancer stem cell property and gene signature in bone-metastatic Breast Cancer cells
Source: Int J Biol Sci. 2020 Jul 19;16(14):2580–94. doi: 10.7150/ijbs.45693 (PMC7415422; doi:10.7150/ijbs.45693)
Supplement: Supplementary file 2 — Supplementary table S1. [file ijbsv16p2580s2.xlsx]

## Sheet: Sheet1
Sample_name	Sample_fastq	# of reads
Control_1	231_NC_1_1.fastq	55407502
	231_NC_1_2.fastq	55407502
Control_2	231_NC_2_1.fastq	53731253
	231_NC_2_2.fastq	53731253
Control_3	231_NC_3_1.fastq	54317365
	231_NC_3_2.fastq	54317365
BM1_1	bone71_1_1.fastq	52220260
	bone71_1_2.fastq	52220260
BM1_2	bone71_2_1.fastq	52532667
	bone71_2_2.fastq	52532667
BM1_3	bone71_3_1.fastq	53151218
	bone71_3_2.fastq	53151218
BM2_1	bone17_1_1.fastq	53207145
	bone17_1_2.fastq	53207145
BM2_2	bone17_2_1.fastq	53875326
	bone17_2_2.fastq	53875326
BM2_3	bone17_3_1.fastq	53595702
	bone17_3_2.fastq	53595702
