# Supplementary material for: Cancer stem cell property and gene signature in bone-metastatic Breast Cancer cells
Source: Int J Biol Sci. 2020 Jul 19;16(14):2580–94. doi: 10.7150/ijbs.45693 (PMC7415422; doi:10.7150/ijbs.45693)
Supplement: Supplementary file 3 — Supplementary table S2. [file ijbsv16p2580s3.xlsx]

## Sheet: Sheet1
	Symbol	baseMean	log2FoldChange	lfcSE	stat	pvalue	padj
ENSG00000078596	ITM2A	500.234	9.158	0.753895	12.1476	5.91e-34	2.7e-30
ENSG00000186310	NAP1L3	106.902	7.92627	2.45973	3.22242	0.00127114	0.0358638
ENSG00000124429	POF1B	55.8474	6.56698	1.03497	6.34512	2.22e-10	1.17e-07
ENSG00000144868	TMEM108	72.2694	6.05574	1.01533	5.96432	2.46e-09	9.91e-07
ENSG00000196611	MMP1	450.595	4.46122	0.316317	14.1036	3.61e-45	2.47e-41
ENSG00000124107	SLPI	185.053	3.87389	0.449615	8.61603	6.93e-18	1.58e-14
ENSG00000125538	IL1B	227.985	3.40471	0.473077	7.19696	6.16e-13	7.67e-10
ENSG00000129538	RNASE1	36.657	3.32033	0.912412	3.63907	0.000273628	0.0124238
ENSG00000272674	PCDHB16	66.3795	3.2252	0.768382	4.19739	2.7e-05	0.00216514
ENSG00000270547	LINC01235	33.1041	3.21317	0.931506	3.44943	0.000561767	0.0208188
ENSG00000136167	LCP1	1793.3	2.96916	0.5923	5.01293	5.36e-07	0.000118011
ENSG00000155962	CLIC2	54.9379	2.91383	0.589942	4.93919	7.84e-07	0.000149401
ENSG00000171724	VAT1L	96.1918	2.68417	0.448121	5.98984	2.1e-09	8.95e-07
ENSG00000134242	PTPN22	35.7954	2.6759	0.651737	4.10581	4.03e-05	0.00293865
ENSG00000231389	HLA-DPA1	52.225	2.63851	0.687694	3.83675	0.000124676	0.00714092
ENSG00000127863	TNFRSF19	39.6297	2.41465	0.562166	4.29526	1.74e-05	0.00158448
ENSG00000106541	AGR2	300.326	2.34226	0.29129	8.04098	8.91e-16	1.75e-12
ENSG00000116774	OLFML3	716.442	2.10457	0.308564	6.82055	9.07e-12	7.32e-09
ENSG00000203650	LINC01285	47.7302	2.07208	0.563186	3.67921	0.000233955	0.0113414
ENSG00000112852	PCDHB2	70.9258	2.03505	0.436394	4.66332	3.11e-06	0.000422413
ENSG00000248751	AC004997.1	38.3234	2.02031	0.650081	3.10779	0.00188492	0.0453257
ENSG00000126217	MCF2L	79.9284	2.00983	0.45035	4.46283	8.09e-06	0.000864469
ENSG00000027869	SH2D2A	107.021	2.00837	0.465569	4.31379	1.6e-05	0.00147681
ENSG00000168939	SPRY3	40.591	2.00498	0.61254	3.27323	0.00106327	0.0319027
ENSG00000167077	MEI1	322.686	1.94412	0.326653	5.95166	2.65e-09	1.04e-06
ENSG00000154864	PIEZO2	47.6556	1.9377	0.631244	3.06965	0.00214313	0.0491812
ENSG00000124731	TREM1	56.1513	1.92549	0.557532	3.45359	0.000553174	0.0206216
ENSG00000116183	PAPPA2	86.8895	1.92374	0.483392	3.97967	6.9e-05	0.00452768
ENSG00000158813	EDA	392.425	1.91083	0.247349	7.72525	1.12e-14	1.53e-11
ENSG00000101842	VSIG1	60.2802	1.81374	0.451599	4.01625	5.91e-05	0.00401389
ENSG00000198934	MAGEE1	473.02	1.74053	0.247467	7.03335	2.02e-12	1.84e-09
ENSG00000204131	NHSL2	64.9086	1.69024	0.517806	3.26424	0.00109758	0.0326464
ENSG00000118777	ABCG2	124.699	1.65631	0.377668	4.38563	1.16e-05	0.00114914
ENSG00000138061	CYP1B1	146.76	1.64216	0.419484	3.91472	9.05e-05	0.0055193
ENSG00000186960	LINC01551	117.538	1.60567	0.404875	3.96586	7.31e-05	0.00473017
ENSG00000116701	NCF2	229.173	1.5644	0.343452	4.55493	5.24e-06	0.000653231
ENSG00000183840	GPR39	262.961	1.53041	0.267576	5.71952	1.07e-08	3.66e-06
ENSG00000187957	DNER	70.492	1.50082	0.465996	3.22067	0.00127892	0.0359357
ENSG00000165548	TMEM63C	183.452	1.49426	0.367384	4.06729	4.76e-05	0.00336241
ENSG00000019549	SNAI2	473.247	1.48698	0.303348	4.90189	9.49e-07	0.0001756
ENSG00000267601	AC022966.2	171.611	1.48551	0.429255	3.46067	0.000538838	0.0204103
ENSG00000169116	PARM1	273.92	1.40254	0.298279	4.70211	2.57e-06	0.000367774
ENSG00000198157	HMGN5	469.579	1.40152	0.283601	4.94186	7.74e-07	0.000149401
ENSG00000139629	GALNT6	776.083	1.38501	0.176373	7.85273	4.07e-15	6.2e-12
ENSG00000102271	KLHL4	201.507	1.37859	0.281466	4.89789	9.69e-07	0.0001756
ENSG00000101955	SRPX	752.336	1.36748	0.193445	7.06908	1.56e-12	1.53e-09
ENSG00000152377	SPOCK1	240.219	1.35315	0.375452	3.60405	0.0003133	0.0138134
ENSG00000183778	B3GALT5	130.006	1.32645	0.365708	3.62707	0.000286655	0.0128872
ENSG00000240476	LINC00973	485.926	1.27636	0.379672	3.36174	0.00077454	0.0261811
ENSG00000059377	TBXAS1	161.323	1.19563	0.320412	3.73152	0.000190324	0.00981451
ENSG00000197415	VEPH1	267.177	1.18273	0.24984	4.73396	2.2e-06	0.000342161
ENSG00000180287	PLD5	219.375	1.17697	0.262284	4.48738	7.21e-06	0.000797344
ENSG00000198168	SVIP	190.054	1.136	0.338593	3.35506	0.00079349	0.0266675
ENSG00000183671	GPR1	132.307	1.13323	0.364804	3.10642	0.00189368	0.0453257
ENSG00000135114	OASL	1300.57	1.10587	0.15612	7.08344	1.41e-12	1.48e-09
ENSG00000230439	MIG7	3702.24	1.10094	0.183598	5.99648	2.02e-09	8.95e-07
ENSG00000122420	PTGFR	161.86	1.0898	0.316778	3.44028	0.00058112	0.0213628
ENSG00000163661	PTX3	506.926	1.0496	0.341001	3.07799	0.002084	0.0483562
ENSG00000176165	FOXG1	153.225	1.0456	0.313946	3.33051	0.000866878	0.0284747
ENSG00000166780	C16orf45	1380.25	1.00388	0.199003	5.04454	4.55e-07	0.000103894
ENSG00000196110	ZNF699	223.369	1	0.312984	3.19507	0.00139799	0.0380319
