# Supplementary material for: Cancer stem cell property and gene signature in bone-metastatic Breast Cancer cells
Source: Int J Biol Sci. 2020 Jul 19;16(14):2580–94. doi: 10.7150/ijbs.45693 (PMC7415422; doi:10.7150/ijbs.45693)
Supplement: Supplementary file 4 — Supplementary table S3. [file ijbsv16p2580s4.xlsx]

## Sheet: Sheet1
	Symbol	baseMean	log2FoldChange	lfcSE	stat	pvalue	padj
ENSG00000153292	ADGRF1	881.257	-6.66084	0.284984	-23.3727	8.11e-121	1.11e-116
ENSG00000087495	PHACTR3	39.293	-4.66694	0.740892	-6.29908	2.99e-10	1.52e-07
ENSG00000196628	TCF4	47.0823	-4.33578	0.652933	-6.64048	3.13e-11	2.26e-08
ENSG00000267576	AC011472.3	32.6918	-4.1178	1.06806	-3.8554	0.000115539	0.00674159
ENSG00000138613	APH1B	97.2897	-3.78661	0.405862	-9.32979	1.06e-20	2.91e-17
ENSG00000135426	TESPA1	39.3932	-3.73748	0.620953	-6.01894	1.76e-09	8.3e-07
ENSG00000259661	AC068831.5	42.9101	-3.58691	0.897426	-3.99689	6.42e-05	0.00427206
ENSG00000232110	AL353751.1	268.384	-3.39928	0.484864	-7.01079	2.37e-12	2.03e-09
ENSG00000254873	AP001267.1	86.4825	-2.87762	0.770471	-3.73489	0.000187799	0.00979124
ENSG00000258430	AL583722.2	252.844	-2.63868	0.5576	-4.73221	2.22e-06	0.000342161
ENSG00000182511	FES	75.1597	-2.50507	0.513624	-4.87724	1.08e-06	0.000189119
ENSG00000127129	EDN2	299.141	-2.36737	0.36213	-6.53734	6.26e-11	4.29e-08
ENSG00000166446	CDYL2	92.3296	-2.1284	0.457407	-4.65318	3.27e-06	0.000439389
ENSG00000163286	ALPPL2	129.341	-1.9952	0.438759	-4.54737	5.43e-06	0.000658122
ENSG00000164867	NOS3	237.131	-1.96515	0.434176	-4.52615	6.01e-06	0.000698015
ENSG00000122641	INHBA	205.261	-1.96087	0.333995	-5.87096	4.33e-09	1.65e-06
ENSG00000167895	TMC8	124.59	-1.94269	0.42454	-4.57599	4.74e-06	0.000607401
ENSG00000276850	AC245041.2	124.366	-1.83232	0.45712	-4.00839	6.11e-05	0.00412933
ENSG00000276107	AC037198.2	67.1761	-1.80224	0.534016	-3.37488	0.000738474	0.0255368
ENSG00000137699	TRIM29	175.45	-1.78889	0.278578	-6.4215	1.35e-10	7.4e-08
ENSG00000121858	TNFSF10	92.4726	-1.78609	0.359808	-4.964	6.91e-07	0.000143467
ENSG00000233327	USP32P2	95.4811	-1.75748	0.568739	-3.09014	0.00200063	0.0471351
ENSG00000117013	KCNQ4	137.469	-1.72875	0.311448	-5.5507	2.85e-08	9.07e-06
ENSG00000112782	CLIC5	185.629	-1.67284	0.446758	-3.74439	0.000180834	0.00950141
ENSG00000113504	SLC12A7	133.529	-1.64749	0.310003	-5.31443	1.07e-07	2.74e-05
ENSG00000165905	LARGE2	60.1151	-1.64608	0.482897	-3.40877	0.000652574	0.0233355
ENSG00000245532	NEAT1	940.618	-1.64576	0.205663	-8.00224	1.22e-15	2.09e-12
ENSG00000212864	RNF208	219.887	-1.61532	0.292837	-5.51613	3.47e-08	1.08e-05
ENSG00000100031	GGT1	427.747	-1.59038	0.316703	-5.02168	5.12e-07	0.00011514
ENSG00000173227	SYT12	290.55	-1.43375	0.300375	-4.77318	1.81e-06	0.000299575
ENSG00000166924	NYAP1	107.92	-1.42689	0.366844	-3.88964	0.000100395	0.00598529
ENSG00000215252	GOLGA8B	222.986	-1.40966	0.265336	-5.31275	1.08e-07	2.74e-05
ENSG00000113721	PDGFRB	1146.21	-1.40534	0.260508	-5.39462	6.87e-08	1.92e-05
ENSG00000070182	SPTB	378.429	-1.37979	0.213282	-6.4693	9.85e-11	6.14e-08
ENSG00000116299	KIAA1324	162.849	-1.34886	0.295109	-4.57071	4.86e-06	0.000616981
ENSG00000167619	TMEM145	108.683	-1.34517	0.400516	-3.35859	0.000783418	0.0263937
ENSG00000169884	WNT10B	173.39	-1.31628	0.313187	-4.20284	2.64e-05	0.00213863
ENSG00000206190	ATP10A	313.276	-1.3135	0.27464	-4.78261	1.73e-06	0.000289349
ENSG00000181885	CLDN7	301.379	-1.3021	0.241233	-5.39766	6.75e-08	1.92e-05
ENSG00000170498	KISS1	1157.78	-1.2775	0.291623	-4.38066	1.18e-05	0.00116722
ENSG00000116661	FBXO2	526.347	-1.24829	0.208543	-5.98577	2.15e-09	8.95e-07
ENSG00000010319	SEMA3G	409.411	-1.24019	0.230287	-5.3854	7.23e-08	1.98e-05
ENSG00000251562	MALAT1	1446.01	-1.23908	0.25032	-4.94999	7.42e-07	0.000147486
ENSG00000108691	CCL2	7868.18	-1.2349	0.126081	-9.79446	1.19e-22	4.08e-19
ENSG00000141338	ABCA8	492.237	-1.22642	0.261935	-4.68216	2.84e-06	0.000397187
ENSG00000261040	WFDC21P	674.389	-1.2075	0.29001	-4.16365	3.13e-05	0.00242629
ENSG00000137841	PLCB2	858.799	-1.19212	0.228805	-5.21018	1.89e-07	4.54e-05
ENSG00000050165	DKK3	114.975	-1.18605	0.370575	-3.20057	0.00137156	0.0376136
ENSG00000136235	GPNMB	201.794	-1.16772	0.297288	-3.92791	8.57e-05	0.00538018
ENSG00000166450	PRTG	395.05	-1.15909	0.244191	-4.74665	2.07e-06	0.000333634
ENSG00000101255	TRIB3	1470.49	-1.12008	0.168204	-6.65906	2.76e-11	2.1e-08
ENSG00000149150	SLC43A1	535.037	-1.09209	0.226304	-4.82577	1.39e-06	0.000242069
ENSG00000130513	GDF15	607.956	-1.08443	0.327261	-3.31365	0.000920877	0.0293026
ENSG00000124171	PARD6B	509.374	-1.08136	0.2664	-4.05917	4.92e-05	0.00344532
ENSG00000266642	AC024267.6	209.281	-1.06687	0.307882	-3.4652	0.000529835	0.0202422
ENSG00000138617	PARP16	446.402	-1.05284	0.196268	-5.36433	8.13e-08	2.18e-05
ENSG00000116852	KIF21B	182.302	-1.05204	0.300459	-3.50144	0.000462749	0.0181292
ENSG00000170801	HTRA3	239.525	-1.05025	0.317005	-3.31306	0.000922823	0.0293026
ENSG00000132688	NES	1297.46	-1.04765	0.200129	-5.23487	1.65e-07	4.12e-05
ENSG00000171219	CDC42BPG	146.732	-1.04608	0.331553	-3.15508	0.00160451	0.0412778
ENSG00000182054	IDH2	1468.17	-1.04437	0.146321	-7.13754	9.5e-13	1.09e-09
ENSG00000263563	UBBP4	486.631	-1.02761	0.305325	-3.36563	0.000763704	0.0260495
ENSG00000134569	LRP4	259.138	-1.02587	0.2608	-3.93354	8.37e-05	0.00533843
ENSG00000276550	HERC2P2	319.873	-1.01454	0.22717	-4.46601	7.97e-06	0.00086377
ENSG00000216775	AL109918.1	491.261	-1.01377	0.283012	-3.58207	0.000340877	0.0146103
ENSG00000178826	TMEM139	290.819	-1.00864	0.25908	-3.89317	9.89e-05	0.00592437
